# Supplementary material for: New Records and New Species of Dacnusini (Hymenoptera: Braconidae, Alysiinae) Based on Morphological and Molecular Evidence
Source: Insects. 2024 Oct 24;15(11):835. doi: 10.3390/insects15110835 (PMC11594563; doi:10.3390/insects15110835)
Supplement: Supplementary file 1 [file insects-15-00835-s001.zip]

Archive with 11 entries (10 files):
- supplementary files/
- supplementary files/.DS_Store
- __MACOSX/supplementary files/._.DS_Store
- supplementary files/Table S1 specmens information-rv.xlsx
- __MACOSX/supplementary files/._Table S1 specmens information-rv.xlsx
- supplementary files/Figure S1 ABGD_K2P_delimitation_partition_results.png
- __MACOSX/supplementary files/._Figure S1 ABGD_K2P_delimitation_partition_results.png
- supplementary files/Dataset S1_ABGD_K2P_delimitation-rv.txt
- __MACOSX/supplementary files/._Dataset S1_ABGD_K2P_delimitation-rv.txt
- supplementary files/Table S2 MEGA-K2P-pairwise-distance.xls
- __MACOSX/supplementary files/._Table S2 MEGA-K2P-pairwise-distance.xls
