# Supplementary material for: New Records and New Species of Dacnusini (Hymenoptera: Braconidae, Alysiinae) Based on Morphological and Molecular Evidence
Source: Insects. 2024 Oct 24;15(11):835. doi: 10.3390/insects15110835 (PMC11594563; doi:10.3390/insects15110835)
Supplement: Supplementary file 1 [file insects-15-00835-s001.zip › supplementary files/Table S1 specmens information-rv.xlsx]

## Sheet: Sheet1
Voucher	species name	Collection information	Collector	Bold process ID	Note	Amplify result	Genebank accession number
ZJUH 202420001	Victorovita caudata	Ningxia, Liupan Mountain	Chen Huayan	DACNU001-24	this study	success	PQ427076
ZJUH 202420002	Victorovita caudata	Ningxia, Liupan Mountain	Zheng Dawei	DACNU002-24	this study	success	PQ427077
ZJUH 202420003	Victorovita caudata	Ningxia, Liupan Mountain	Zheng Dawei	DACNU003-24	this study	success	PQ427078
ZJUH 202420004	Victorovita caudata	Ningxia, Liupan Mountain	Zheng Dawei	DACNU004-24	this study	success	PQ427079
ZJUH 202420005	Victorovita aequalis	Tibet, Zhixiang xian	Liu Zhen	DACNU005-24	this study	success	PQ427080
ZJUH 202420006	Laotris glabella	Qianggangling, Helan Mountain, Aguqi, Inner Mongolia	Zengjie	DACNU006-24	this study	success	PQ427081
ZJUH 202420007	Laotris aethidentata	Liaoning, Shenyang, Lou Juxian	Lou Juxian	/	this study	fail	/
ZJUH 202420008	Laotris aethidentata	Liaoning, Shenyang, Lou Juxian	Lou Juxian	/	this study	fail	/
ZJUH 202420009	Coloneura stylata	Zhejiang, Tianmu Mountain	Zhao Mingshui	/	this study	fail	/
CBG-A28917-B10	Laotris	Canada: Yukon Territory Ivvavik National Park	Parks Canada Agency	ABIVV991-24	BOLD database	/
BIOUG45392-G11	Laotris	Canada: Yukon Territory Whitehorse	S.G.Cannings	AMCAJ1353-19	BOLD database	/
BIOUG45394-F04	Laotris	Canada: Yukon Territory Whitehorse	S.G.Cannings	AMCAJ1524-19	BOLD database	/
BIOUG45394-H04	Laotris	Canada: Yukon Territory Whitehorse	S.G.Cannings	AMCAJ1548-19	BOLD database	/
BIOUG45402-E04	Laotris	Canada: Yukon Territory Whitehorse	S.G.Cannings	AMCAJ2202-19	BOLD database	/
BIOUG45402-F07	Laotris	Canada: Yukon Territory Whitehorse	S.G.Cannings	AMCAJ2217-19	BOLD database	/
BIOUG45343-C09	Laotris	Canada: Yukon Territory Whitehorse	S.G.Cannings	AMCAJ448-19	BOLD database	/
BIOUG45347-E03	Laotris	Canada: Yukon Territory Whitehorse	S.G.Cannings	AMCAJ846-19	BOLD database	/
BIOUG45348-F01	Laotris	Canada: Yukon Territory Whitehorse	S.G.Cannings	AMCAJ951-19	BOLD database	/
BIOUG64725-D10	Laotris	Canada: Yukon Territory Tombstone Territorial Park	S.Monckton	AMCAY269-21	BOLD database	/
NMS:Godfray:A1303	Laotris striatula	United Kingdom: England	BP Warrington	BRAAL613-22	BOLD database	/
NMS:Godfray:A1308	Laotris striatula	United Kingdom: England	BP Warrington	BRAAL614-22	BOLD database	/
NMS:Godfray:A1295	Laotris striatula	United Kingdom: England	BP Warrington	BRAAL615-22	BOLD database	/
NMS:Godfray:NK195	Laotris luzulae	United Kingdom: England	M Storey	BRAAL616-22	BOLD database	/
NMS:Godfray:NK196	Laotris luzulae	United Kingdom: England	M Storey	BRAAL618-22	BOLD database	/
BIOUG94466-F04	Laotris	United States: Colorado Teller County	M. Sharkey	COLMS5479-22	BOLD database	/
BIOUG65611-A04	Laotris	Canada: Yukon Territory Whitehorse	Randi Mulder	GMOZH2047-21	BOLD database	/
BIOUG24639-E05	Laotris	Canada: Yukon Territory Kluane National Park and Reserve	BIObus 2014	SSKUC828-15	BOLD database	/
NMS:Godfray:KPB-C294i	Dapsilarthra sylvia	United Kingdom: Scotland	KP Bland	BRAAL466-19	BOLD database	/
NMS:Godfray:KPB-C294ii	Dapsilarthra sylvia	United Kingdom: Scotland	KP Bland	BRAAL467-19	BOLD database	/
NMS:Godfray:KPB-8689	Dapsilarthra sylvia	United Kingdom: Scotland	KP Bland	BRAAL469-19	BOLD database	/
NMS:Godfray:KPB-A984	Dapsilarthra sylvia	United Kingdom: Scotland	KP Bland	BRAAL472-19	BOLD database	/
NMS:Godfray:KPB-C112A	Dapsilarthra sylvia	United Kingdom: Scotland	KP Bland	BRAAL473-19	BOLD database	/
BIOUG04120-D08	Dapsilarthra sylvia	Finland: Northern Ostrobothnia	Marko Mutanen	GMFIE280-12	BOLD database	/
