# Supplementary material for: New Records and New Species of Dacnusini (Hymenoptera: Braconidae, Alysiinae) Based on Morphological and Molecular Evidence
Source: Insects. 2024 Oct 24;15(11):835. doi: 10.3390/insects15110835 (PMC11594563; doi:10.3390/insects15110835)
Supplement: Supplementary file 1 [file insects-15-00835-s001.zip › supplementary files/Dataset S1_ABGD_K2P_delimitation-rv.txt]

(((AMCAY269-21_Laotris_ADV6100 _group 1   :-0.000002,ABIVV991-24_Laotris_ADV6100 _group 1   :0.001530)            :0.000002,AMCAJ846-19_Laotris_ADV6100 _group 1   :0.000000)             :0.000000,(((GMOZH2047-21_Laotris_ADV6100 _group 1   :0.001705,AMCAJ1548-19_Laotris_ADV6100 _group 1   :-0.000175)            :0.000361,AMCAJ1353-19_Laotris_ADV6100 _group 1   :0.001346)            :0.001298,AMCAJ2202-19_Laotris_ADV6100 _group 1   :-0.000093)              :0.000093,(((((((((((Victorovita_caudata_ZJUH202420004 _group 8   :0.005100,Victorovita_caudata_ZJUH202420003 _group 8   :0.008905)            :0.003353,Victorovita_caudata_ZJUH202420001 _group 8   :0.007144)            :0.002735,Victorovita_caudata_ZJUH202420002 _group 8   :0.007517)            :0.003281,Victorovita_aequalis_ZJUH202420005 _group 7   :0.041844)            :0.063396,(((((GMFIE280-12_Dapsilarthra_sylvia _group 2   :0.001784,BRAAL473-19_Dapsilarthra_sylvia _group 2   :-0.001784)            :0.001006,BRAAL466-19_Dapsilarthra_sylvia _group 2   :0.000586)            :0.005653,BRAAL472-19_Dapsilarthra_sylvia _group 2   :-0.006393)            :0.000323,BRAAL467-19_Dapsilarthra_sylvia _group 2   :-0.005162)            :0.007888,BRAAL469-19_Dapsilarthra_sylvia _group 2   :-0.000266)            :0.052474)            :0.007624,(SSKUC828-15_Laotris_ACY7573 _group 5   :0.000684,COLMS5479-22_Laotris_ACY7573 _group 5   :0.003907)            :0.034989)            :0.010497,((BRAAL615-22_Laotris_striatula_AEO8806 _group 3   :0.002450,BRAAL613-22_Laotris_striatula_AEO8806 _group 3   :0.002121)            :0.009453,BRAAL614-22_Laotris_striatula_AEO8806 _group 3   :0.006088)            :0.024308)            :0.012782,(Laotris_glabella_ZJUH202420006 _group 6   :0.024633,(BRAAL618-22_Laotris_luzulae_AEO8807 _group 4   :0.000000,BRAAL616-22_Laotris_luzulae_AEO8807 _group 4   :0.000000)            :0.019167)            :0.010593)            :0.012516,AMCAJ448-19_Laotris_ADV6100 _group 1   :0.000734)            :0.002342,(AMCAJ1524-19_Laotris_ADV6100 _group 1   :0.000000,AMCAJ951-19_Laotris_ADV6100 _group 1   :0.000000)            :0.000029)            :0.001503,AMCAJ2217-19_Laotris_ADV6100 _group 1   :-0.000001)            :0.000001);
