# Supplementary material for: New Records and New Species of Dacnusini (Hymenoptera: Braconidae, Alysiinae) Based on Morphological and Molecular Evidence
Source: Insects. 2024 Oct 24;15(11):835. doi: 10.3390/insects15110835 (PMC11594563; doi:10.3390/insects15110835)
Supplement: Supplementary file 1 [file insects-15-00835-s001.zip › supplementary files/Table S2 MEGA-K2P-pairwise-distance.xls]

## Sheet: MatrixOutput
	Victorovita_caudata_ZJUH202420004	Victorovita_caudata_ZJUH202420003	Victorovita_caudata_ZJUH202420002	Victorovita_caudata_ZJUH202420001	Victorovita_aequalis_ZJUH202420005	Laotris_glabella_ZJUH202420006	SSKUC828-15_Laotris_ACY7573	GMOZH2047-21_Laotris_ADV6100	COLMS5479-22_Laotris_ACY7573	BRAAL618-22_Laotris_luzulae_AEO8807	BRAAL616-22_Laotris_luzulae_AEO8807	BRAAL615-22_Laotris_striatula_AEO8806	BRAAL614-22_Laotris_striatula_AEO8806	BRAAL613-22_Laotris_striatula_AEO8806	AMCAY269-21_Laotris_ADV6100	AMCAJ2217-19_Laotris_ADV6100	AMCAJ2202-19_Laotris_ADV6100	AMCAJ1548-19_Laotris_ADV6100	AMCAJ1524-19_Laotris_ADV6100	AMCAJ1353-19_Laotris_ADV6100	AMCAJ951-19_Laotris_ADV6100	AMCAJ846-19_Laotris_ADV6100	AMCAJ448-19_Laotris_ADV6100	ABIVV991-24_Laotris_ADV6100
Victorovita_caudata_ZJUH202420004
Victorovita_caudata_ZJUH202420003	0.00939906
Victorovita_caudata_ZJUH202420002	0.00628922	0.0126763
Victorovita_caudata_ZJUH202420001	0.00629913	0.0126964	0
Victorovita_aequalis_ZJUH202420005	0.0411386	0.0483666	0.0432407	0.0433156
Laotris_glabella_ZJUH202420006	0.134745	0.135371	0.134168	0.134403	0.155422
SSKUC828-15_Laotris_ACY7573	0.113716	0.121777	0.112978	0.113172	0.134332	0.0926042
GMOZH2047-21_Laotris_ADV6100	0.121401	0.131563	0.124517	0.124733	0.142725	0.0547493	0.0801635
COLMS5479-22_Laotris_ACY7573	0.117521	0.125667	0.116808	0.11701	0.138552	0.0966097	0.00460656	0.0820832
BRAAL618-22_Laotris_luzulae_AEO8807	0.128762	0.133346	0.12815	0.128373	0.149191	0.0447948	0.0907622	0.0512969	0.092895
BRAAL616-22_Laotris_luzulae_AEO8807	0.128762	0.133346	0.12815	0.128373	0.149191	0.0447948	0.0907622	0.0512969	0.092895	0
BRAAL615-22_Laotris_striatula_AEO8806	0.12136	0.125885	0.118737	0.118942	0.138989	0.0932786	0.0854733	0.0667254	0.0893951	0.0732112	0.0732112
BRAAL614-22_Laotris_striatula_AEO8806	0.119846	0.126103	0.119148	0.119354	0.139247	0.0915775	0.0784429	0.0598507	0.0822833	0.0716807	0.0716807	0.0155654
BRAAL613-22_Laotris_striatula_AEO8806	0.117781	0.122266	0.115138	0.115337	0.134988	0.0915775	0.0856142	0.0668343	0.0895436	0.071564	0.071564	0.00459949	0.0203868
AMCAY269-21_Laotris_ADV6100	0.12161	0.131792	0.124733	0.12495	0.144868	0.0513278	0.0766164	0.00461364	0.0804269	0.0479122	0.0479122	0.0667254	0.0598507	0.0668343
AMCAJ2217-19_Laotris_ADV6100	0.121401	0.131563	0.124517	0.124733	0.144868	0.0514103	0.0767416	0.00306985	0.080295	0.0463041	0.0463041	0.0668343	0.0599478	0.0669435	0
AMCAJ2202-19_Laotris_ADV6100	0.121401	0.131563	0.124517	0.124733	0.144868	0.0514931	0.0751484	0.00307457	0.0787004	0.0463782	0.0463782	0.0669435	0.0600451	0.0670531	0	0
AMCAJ1548-19_Laotris_ADV6100	0.121401	0.131563	0.124517	0.124733	0.142725	0.0514103	0.0767416	0.00153198	0.080295	0.0479889	0.0479889	0.0650772	0.0582173	0.0651834	0.00153433	0.00153198	0.00153433
AMCAJ1524-19_Laotris_ADV6100	0.123325	0.133539	0.126463	0.126683	0.144868	0.0531204	0.0749763	0.00461364	0.0785145	0.0446263	0.0446263	0.0685988	0.0582173	0.0687112	0.00153433	0.00153198	0.00153433	0.00306985
AMCAJ1353-19_Laotris_ADV6100	0.12161	0.131792	0.124733	0.12495	0.142725	0.0532061	0.0768673	0.00307457	0.0804269	0.0497604	0.0497604	0.0669435	0.0600451	0.0670531	0.00307457	0.00307457	0.00153669	0.00153433	0.00462075
AMCAJ951-19_Laotris_ADV6100	0.123325	0.133539	0.126463	0.126683	0.144868	0.0531204	0.0749763	0.00461364	0.0785145	0.0446263	0.0446263	0.0685988	0.0582173	0.0687112	0.00153433	0.00153198	0.00153433	0.00306985	0	0.00462075
AMCAJ846-19_Laotris_ADV6100	0.12161	0.131792	0.124733	0.12495	0.144868	0.0514931	0.0768673	0.00307457	0.0804269	0.0463782	0.0463782	0.0669435	0.0600451	0.0670531	0	0	0	0.00153433	0.00153433	0.00307457	0.00153433
AMCAJ448-19_Laotris_ADV6100	0.119691	0.129821	0.122793	0.123006	0.140594	0.0498674	0.069991	0.00774308	0.0735038	0.0414229	0.0414229	0.0688239	0.0584064	0.068937	0.00462788	0.00462788	0.00462788	0.00618245	0.0030793	0.00618245	0.0030793	0.00462788
ABIVV991-24_Laotris_ADV6100	0.121194	0.131335	0.124302	0.124517	0.142725	0.0528649	0.0746112	0.00615392	0.0783861	0.049364	0.049364	0.0681531	0.0612873	0.0665087	0.00152964	0.00153198	0.00153433	0.00306985	0.00306985	0.00462075	0.00306985	0.00153433	0.00618245

## Sheet: Caption
Table. Estimates of Evolutionary Divergence between Sequences
The number of base substitutions per site from between sequences are shown. Analyses were conducted using the Kimura 2-parameter model [1]. The rate variation among sites was modeled with a gamma distribution (shape parameter = 4). This analysis involved
1. Kimura M. (1980). A simple method for estimating evolutionary rate of base substitutions through comparative studies of nucleotide sequences. Journal of Molecular Evolution 16:111-120.
2. Tamura K., Stecher G., and Kumar S. (2021). MEGA 11: Molecular Evolutionary Genetics Analysis Version 11. Molecular Biology and Evolution https://doi.org/10.1093/molbev/msab120.
3. Stecher G., Tamura K., and Kumar S. (2020). Molecular Evolutionary Genetics Analysis (MEGA) for macOS. Molecular Biology and Evolution 37:1237-1239.
Disclaimer: Although utmost care has been taken to ensure the correctness of the caption, the caption text is provided "as is" without any warranty of any kind. Authors advise the user to carefully check the caption prior to its use for any purpose and re
